# Supplementary material for: Do natural or synthetic excito-repellents work better? A study on coastal malaria vector Anopheles epiroticus in Ko Chang, Thailand
Source: PeerJ. 2026 May 15;14:e21237. doi: 10.7717/peerj.21237 (PMC13182721; doi:10.7717/peerj.21237)
Supplement: Supplemental Information 5 [file peerj-14-21237-s005.xls]

## Sheet: Deltamethrin LC50 (0.00035) 
Species	Anopheles epiroticus					chemical				Deltamethrin LC50					Conc.		3.5e-06		g/m2		Status		unfed
Chamber		(1) CN						(2) TN						(3) CC						(4) TC
Rep.		1	2	3	4	Total		1	2	3	4	Total		1	2	3	4	Total		1	2	3	4	Total
No. of Test		15	15	15	15	60		15	15	15	15	60		15	15	15	15	60		15	15	15	15	60
Time 0						0						0						0						0
1		1				1		1				1						0		1		2		3
2						0						0			1			1			1		2	3
3						0				1		1						0						0
4				1		1						0						0		2				2
5						0						0						0						0
6						0			1		1	2						0				1		1
7						0		1		1		2						0						0
8			1			1						0			1			1						0
9						0						0						0				1		1
10						0						0						0						0
11						0			1			1						0			2			2
12			1			1						0						0		1				1
13						0		1			1	2						0				1		1
14						0						0						0						0
15						0						0					1	1						0
16				1		1						0						0						0
17						0					1	1						0						0
18						0						0						0			2		1	3
19						0				1		1						0					1	1
20						0						0						0						0
21						0						0						0		2	1			3
22						0					1	1						0						0
23						0						0						0					2	2
24						0						0						0						0
25						0						0						0						0
26						0						0						0		2	1			3
27						0						0						0				1		1
28						0						0						0						0
29						0						0						0						0
30						0						0						0						0
Esc.		1	2	2	0	5		3	2	3	4	12		0	2	0	1	3		8	7	6	6	27
Not Esc.		14	13	13	15	55		12	13	12	11	48		15	13	15	14	57		7	8	9	9	33
						60						60						60						60

## Sheet: Deltamethrin DC (0.006)
Species	Anopheles epiroticus					chemical				Deltamethrin DC					Conc.		6e-05		g/m2		Status		unfed
Chamber		(1) CN						(2) TN						(3) CC						(4) TC
Rep.		1	2	3	4	Total		1	2	3	4	Total		1	2	3	4	Total		1	2	3	4	Total
No. of Test		15	15	15	15	60		15	15	15	15	60		15	15	15	15	60		15	15	15	15	60
Time 0						0						0						0						0
1		1				1		2				2						0		1				1
2						0					1	1						0					1	1
3						0						0					1	1						0
4				1		1			2		1	3		1				1						0
5						0						0						0			1	1		2
6						0						0						0					1	1
7						0						0						0			1			1
8						0		1				1						0						0
9						0				2		2						0						0
10						0						0						0			1			1
11						0						0			1			1		1			1	2
12						0					1	1						0						0
13						0				2		2						0			1			1
14					1	1						0						0						0
15						0						0						0						0
16						0						0						0				1		1
17						0						0			1			1		1				1
18						0						0					1	1						0
19						0						0						0			1			1
20						0			1			1						0						0
21			1			1						0						0						0
22						0						0						0				1		1
23						0					1	1						0		1				1
24						0						0						0						0
25		1				1		1				1						0			1			1
26						0						0				1		1						0
27						0						0						0						0
28						0						0						0				1		1
29						0						0						0						0
30						0						0						0						0
Esc.		2	1	1	1	5		4	3	4	4	15		1	2	1	2	6		4	6	4	3	17
Not Esc.		13	14	14	14	55		11	12	11	11	45		14	13	14	13	54		11	9	11	12	43
						60						60						60						60

## Sheet: Permethrin LC50 (0.01030)
Species	Anopheles epiroticus					chemical				Permethrin LC50					Conc.		0.000103		g/m2		Status		unfed
Chamber		(1) CN						(2) TN						(3) CC						(4) TC
Rep.		1	2	3	4	Total		1	2	3	4	Total		1	2	3	4	Total		1	2	3	4	Total
No. of Test		15	15	15	15	60		15	15	15	15	60		15	15	15	15	60		15	15	15	15	60
Time 0						0						0						0						0
1		1		1		2		1				1		1				1		1		1		2
2						0			1	1	1	3						0			1		1	2
3				1		1						0						0		1		1		2
4						0						0						0			2		2	4
5			1			1			1		1	2						0				1		1
6						0						0		1				1						0
7						0				1		1						0						0
8						0						0						0						0
9						0				1	1	2						0						0
10						0						0						0				1		1
11						0				1		1						0						0
12				1		1						0						0						0
13						0			1			1						0						0
14						0						0			1			1						0
15						0						0						0						0
16						0						0						0				1		1
17						0						0						0		1	1		1	3
18						0				1		1						0						0
19						0						0				1		1			1			1
20						0						0						0				1		1
21						0						0						0						0
22						0						0						0		1			1	2
23						0				1		1						0						0
24					1	1						0						0						0
25						0				1		1						0						0
26						0						0						0				1		1
27						0						0						0		1				1
28						0						0						0		1				1
29						0						0						0				1		1
30						0						0					1	1						0
Esc.		1	1	3	1	6		1	3	7	3	14		2	1	1	1	5		6	5	8	5	24
Not Esc.		14	14	12	14	54		14	12	8	12	46		13	14	14	14	55		9	10	7	10	36
						60						60						60						60

## Sheet: Permethrin DC (0.349)
Species	Anopheles epiroticus					chemical				Permethrin DC					Conc.		0.00349		g/m2		Status		unfed
Chamber		(1) CN						(2) TN						(3) CC						(4) TC
Rep.		1	2	3	4	Total		1	2	3	4	Total		1	2	3	4	Total		1	2	3	4	Total
No. of Test		15	15	15	15	60		15	15	15	15	60		15	15	15	15	60		15	15	15	15	60
Time 0						0						0						0						0
1		1				1			1		2	3				1		1		1				1
2						0						0						0						0
3						0		1				1						0						0
4						0						0						0						0
5			1			1						0						0						0
6						0					1	1						0						0
7						0						0						0						0
8				1		1			1			1						0		1		1		2
9						0					1	1						0						0
10						0						0				1		1						0
11						0		1				1						0					1	1
12						0						0						0						0
13						0				1		1						0						0
14					1	1						0						0						0
15						0					1	1						0				1		1
16						0				1		1						0						0
17						0			1			1		1				1				1		1
18						0						0						0						0
19						0					1	1						0					1	1
20						0		1		1		2						0						0
21						0						0						0		1	1			2
22						0						0						0						0
23						0						0						0						0
24						0						0						0						0
25						0						0						0					1	1
26						0						0						0						0
27						0			1		1	2						0						0
28						0						0						0						0
29						0						0						0						0
30						0						0						0						0
Esc.		1	1	1	1	4		3	4	3	7	17		1	0	2	0	3		3	1	3	3	10
Not Esc.		14	14	14	14	56		12	11	12	8	43		14	15	13	15	57		12	14	12	12	50
						60						60						60						60

## Sheet: Alphacypermethrin LC50 (0.0035)
Species	Anopheles epiroticus					chemical				Alpha-cypermethrin LC50					Conc.		3.5e-05		g/m2		Status		unfed
Chamber		(1) CN						(2) TN						(3) CC						(4) TC
Rep.		1	2	3	4	Total		1	2	3	4	Total		1	2	3	4	Total		1	2	3	4	Total
No. of Test		15	15	15	15	60		15	15	15	15	60		15	15	15	15	60		15	15	15	15	60
Time 0						0						0						0						0
1			1		1	2			2			2						0			3		1	4
2						0						0						0						0
3						0						0				2		2						0
4		1				1						0					1	1		1				1
5				1		1						0						0				1		1
6						0				1		1						0						0
7						0						0		1				1					1	1
8						0						0						0						0
9						0						0						0						0
10						0						0						0		1				1
11						0				1		1						0						0
12						0						0				1		1				1		1
13						0						0					1	1						0
14				1		1						0						0						0
15						0						0			1			1						0
16						0		1				1						0						0
17						0						0						0						0
18						0						0						0					1	1
19						0						0						0			1			1
20						0						0						0						0
21						0				1		1						0						0
22						0						0						0						0
23						0						0			1			1						0
24						0						0						0						0
25						0						0						0						0
26						0						0						0		1		1		2
27						0					1	1						0						0
28						0						0						0						0
29						0						0						0						0
30						0						0						0						0
Esc.		1	1	2	1	5		1	2	3	1	7		1	2	3	2	8		3	4	3	3	13
Not Esc.		14	14	13	14	55		14	13	12	14	53		14	13	12	13	52		12	11	12	12	47
						60						60						60						60

## Sheet: Alphacypermethrin DC (0.009)
Species	Anopheles epiroticus					chemical				Alpha-cypermethrin DC					Conc.		9e-05		g/m2		Status		unfed
Chamber		(1) CN						(2) TN						(3) CC						(4) TC
Rep.		1	2	3	4	Total		1	2	3	4	Total		1	2	3	4	Total		1	2	3	4	Total
No. of Test		15	15	15	15	60		15	15	15	15	60		15	15	15	15	60		15	15	15	15	60
Time 0						0						0						0						0
1						0						0						0		1			1	2
2		1				1				1		1						0						0
3						0						0						0						0
4						0						0						0			2		1	3
5						0						0						0						0
6						0						0						0						0
7						0						0						0						0
8						0			1			1						0					1	1
9			1			1				1		1						0						0
10						0					1	1		1				1			1			1
11						0						0						0						0
12						0			1			1						0						0
13						0						0						0					1	1
14						0						0						0						0
15				1		1					1	1						0						0
16				1		1						0						0						0
17						0				1		1			1			1				1		1
18						0						0						0						0
19						0			1			1						0					1	1
20						0						0						0						0
21						0						0						0				1		1
22						0				1		1			1		1	2						0
23						0						0						0						0
24						0					1	1						0						0
25						0			1			1						0					1	1
26						0						0						0						0
27						0						0						0						0
28						0						0						0						0
29						0						0						0						0
30						0						0						0						0
Esc.		1	1	2	0	4		0	4	4	3	11		1	2	0	1	4		1	3	2	6	12
Not Esc.		14	14	13	15	56		15	11	11	12	49		14	13	15	14	56		14	12	13	9	48
						60						60						60						60
30 min	ESC	0	0	0	0	0	0	0	0	0	0	0	0	0	0	0	0	0	0	0	0	0	0	0	0
	NE	0	0	0	0	0	0	0	0	0	0	0	0	0	0	0	0	0	0	1	2	2	2	7	14.5833
24hr	ESC	0	0	0	0	0	0	0	0	0	0	0	0	0	0	0	0	0	0	0	0	0	0	0	0
	NE	0	0	0	0	0	0	0	0	0	0	0	0	0	0	0	0	0	0	5	7	2	2	16	33.3333
		Data Analysis
(1) CN				<=ข้อมูลคอลัมน์ Total ของแต่ละ chamber
		0
		1
		0
		0
		0
		0
		0
		0
		1
		0
		0
		0
		0
		0
		1
		1
		0
		0
		0
		0
		0
		0
		0
		0
		0
		0
		0
		0
		0
		0
		56
(2) TN
		0
		1
		0
		0
		0
		0
		0
		1
		1
		1
		0
		1
		0
		0
		1
		0
		1
		0
		1
		0
		0
		1
		0
		1
		1
		0
		0
		0
		0
		0
		49
(3) CC
		0
		0
		0
		0
		0
		0
		0
		0
		0
		1
		0
		0
		0
		0
		0
		0
		1
		0
		0
		0
		0
		2
		0
		0
		0
		0
		0
		0
		0
		0
		56
(4) TC
		2
		0
		0
		3
		0
		0
		0
		1
		0
		1
		0
		0
		1
		0
		0
		0
		1
		0
		1
		0
		1
		0
		0
		0
		1
		0
		0
		0
		0
		0
		48

## Sheet: DEET 2.5%
Species	Anopheles epiroticus					chemical				DEET					Conc.		0.025		g/m2		Status		unfed
Chamber		(1) CN						(2) TN						(3) CC						(4) TC
Rep.		1	2	3	4	Total		1	2	3	4	Total		1	2	3	4	Total		1	2	3	4	Total
No. of Test		15	15	15	15	60		15	15	15	15	60		15	15	15	15	60		15	15	15	15	60
Time 0						0						0						0						0
1						0						0						0						0
2						0						0						0		1		1		2
3		1				1		2				2				1		1					1	1
4						0			1		1	2						0		1	1			2
5						0						0						0						0
6						0						0						0				1		1
7						0						0						0		2		1		3
8						0				1		1						0						0
9					1	1						0						0						0
10						0						0				1		1						0
11						0			1		1	2						0					1	1
12		1				1						0			1			1						0
13						0						0						0						0
14						0				1		1						0						0
15						0						0						0						0
16						0						0		1				1		1				1
17						0			1			1						0				1		1
18						0						0						0		1				1
19						0						0						0						0
20						0						0						0						0
21						0					2	2						0			1			1
22						0			1	1		2				1		1					1	1
23			1			1						0						0						0
24						0						0						0				1		1
25						0			1			1						0						0
26						0						0						0						0
27					1	1						0						0						0
28						0						0						0						0
29						0					1	1						0						0
30						0						0						0						0
Esc.		2	1	0	2	5		2	5	3	5	15		1	1	3	0	5		6	2	5	3	16
Not Esc.		13	14	15	13	55		13	10	12	10	45		14	14	12	15	55		9	13	10	12	44

## Sheet: DEET 5%
Species	Anopheles epiroticus					chemical				DEET					Conc.		0.05		g/m2		Status		unfed
Chamber		(1) CN						(2) TN						(3) CC						(4) TC
Rep.		1	2	3	4	Total		1	2	3	4	Total		1	2	3	4	Total		1	2	3	4	Total
No. of Test		15	15	15	15	60		15	15	15	15	60		15	15	15	15	60		15	15	15	15	60
Time 0						0						0						0						0
1		1				1			2		1	3						0						0
2						0						0		1				1		2				2
3						0		1		2		3						0			1		1	2
4						0						0						0						0
5			1			1						0						0		1				1
6					1	1					1	1			1			1						0
7						0						0						0		1		1		2
8						0				1		1						0						0
9						0		2				2						0						0
10						0						0						0						0
11					1	1						0						0		1				1
12						0			2			2						0					1	1
13						0						0						0						0
14						0					2	2						0						0
15						0			2			2				1		1		1				1
16				1		1						0						0			2			2
17						0						0						0					1	1
18						0						0						0						0
19						0				2		2						0						0
20						0						0						0			1			1
21						0						0						0						0
22						0					2	2						0				1	1	2
23						0						0						0			1			1
24						0						0						0		1				1
25						0						0						0						0
26					1	1						0						0				1		1
27						0						0					1	1						0
28						0						0						0		1			1	2
29						0						0						0						0
30						0						0						0						0
Esc.		1	1	1	3	6		3	6	5	6	20		1	1	1	1	4		8	5	3	5	21
Not Esc.		14	14	14	12	54		12	9	10	9	40		14	14	14	14	56		7	10	12	10	39
						60						60						60						60

## Sheet: Vetiver 2.5%
Species	Anopheles epiroticus					chemical				Vetiver					Conc.		0.025		g/m2		Status		unfed
Chamber		(1) CN						(2) TN						(3) CC						(4) TC
Rep.		1	2	3	4	Total		1	2	3	4	Total		1	2	3	4	Total		1	2	3	4	Total
No. of Test		15	15	15	15	60		15	15	15	15	60		15	15	15	15	60		15	15	15	15	60
Time 0						0						0						0						0
1		1				1				1	3	4						0		2				2
2						0			1			1		2				2					1	1
3						0						0						0						0
4						0						0						0						0
5						0					1	1						0				1		1
6			1			1						0				1		1						0
7						0			1			1						0		1				1
8						0						0						0				2		2
9						0						0						0					2	2
10						0					1	1						0						0
11						0						0						0				1		1
12						0				1		1						0			1			1
13						0			1		2	3						0						0
14			1			1						0						0		1			1	2
15						0						0						0						0
16						0		1				1						0						0
17						0						0						0		1			2	3
18						0						0				1		1						0
19						0			1			1						0						0
20						0					2	2						0		1		1		2
21						0		2				2						0					1	1
22					1	1						0						0						0
23						0						0			1			1		1				1
24						0			1			1						0				1		1
25						0						0						0						0
26						0				1		1					1	1					1	1
27				1		1						0						0						0
28						0						0						0			1			1
29						0						0						0						0
30						0						0						0						0
Esc.		1	2	1	1	5		3	5	3	9	20		2	1	2	1	6		7	2	6	8	23
Not Esc.		14	13	14	14	55		12	10	12	6	40		13	14	13	14	54		8	13	9	7	37
						60						60						60						60

## Sheet: Vetiver 5%
Species	Anopheles epiroticus					chemical				Vetiver					Conc.		0.05		g/m2		Status		unfed
Chamber		(1) CN						(2) TN						(3) CC						(4) TC
Rep.		1	2	3	4	Total		1	2	3	4	Total		1	2	3	4	Total		1	2	3	4	Total
No. of Test		15	15	15	15	60		15	15	15	15	60		15	15	15	15	60		15	15	15	15	60
Time 0						0						0						0						0
1						0			2		2	4		2				2			2			2
2		2				2		1				1					1	1			1		2	3
3						0						0						0						0
4						0						0						0					1	1
5						0				1		1			1			1						0
6				2		2					1	1						0		1		1	1	3
7						0			1			1						0			1			1
8						0		2				2						0						0
9						0						0						0				1		1
10					1	1						0					1	1					1	1
11						0				2		2			1			1						0
12			1			1						0						0			2			2
13						0						0						0						0
14						0		1			1	2						0						0
15						0						0				1		1			1		1	2
16						0						0						0						0
17						0			2			2						0		1				1
18						0		1				1						0				1		1
19						0						0						0		1			1	2
20				1		1				1		1						0			1			1
21		1				1						0						0						0
22						0		1			1	2				1		1		1		1	1	3
23						0						0						0						0
24						0						0						0		1				1
25						0						0						0					1	1
26						0		1		1		2						0				1		1
27						0						0						0		1				1
28						0						0						0		1				1
29						0						0						0						0
30						0						0						0						0
Esc.		3	1	3	1	8		7	5	5	5	22		2	2	2	2	8		7	8	5	9	29
Not Esc.		12	14	12	14	52		8	10	10	10	38		13	13	13	13	52		8	7	10	6	31
						60						60						60						60

[truncated: 2 more sheets: Citronella 2.5%, Citronella 5 %]
