# Supplementary material for: Do natural or synthetic excito-repellents work better? A study on coastal malaria vector Anopheles epiroticus in Ko Chang, Thailand
Source: PeerJ. 2026 May 15;14:e21237. doi: 10.7717/peerj.21237 (PMC13182721; doi:10.7717/peerj.21237)
Supplement: Supplemental Information 6 [file peerj-14-21237-s006.xls]

## Sheet: Deltamethrin LC50 (0.00035) 
Species	Anopheles epiroticus					chemical				Deltamethrin LC50					Conc.		3.5e-06		g/m2		Status		unfed
Chamber		(1) CN						(2) TN						(3) CC						(4) TC
Rep.		1	2	3	4	Total		1	2	3	4	Total		1	2	3	4	Total		1	2	3	4	Total
No. of Test		15	15	15	15	60		15	15	15	15	60		15	15	15	15	60		15	15	15	15	60
Time 0						0						0						0						0
1			1			1				2		2		1				1		1		1	1	3
2						0		1				1						0		2		2		4
3						0			1			1					1	1			2			2
4						0					2	2						0						0
5						0						0			1			1			3			3
6						0				2		2						0					1	1
7		1				1						0						0		1				1
8						0					1	1				1		1						0
9				1		1			1			1					1	1			1			1
10						0						0						0				2		2
11						0					1	1						0						0
12						0		1				1						0		2			1	3
13						0				2		2						0						0
14						0						0						0						0
15						0						0						0			1			1
16						0						0						0						0
17						0						0						0					1	1
18			2			2			1	1		2						0				1		1
19						0						0						0		1		1	2	4
20						0						0						0						0
21						0		1				1						0						0
22						0					2	2						0		1			2	3
23				2		2						0						0						0
24						0		2			1	3						0			2			2
25						0						0						0						0
26		1				1						0						0			1			1
27						0						0						0						0
28						0						0						0				2		2
29						0						0						0						0
30						0						0						0		2			1	3
Esc.		2	3	3	0	8		5	3	7	7	22		1	1	1	2	5		10	10	9	9	38
Not Esc.		13	12	12	15	52		10	12	8	8	38		14	14	14	13	55		5	5	6	6	22
						60						60						60						60

## Sheet: Permethrin LC50 (0.01030)
Species	Anopheles epiroticus					chemical				Permethrin LC50					Conc.		0.000103		g/m2		Status		unfed
Chamber		(1) CN						(2) TN						(3) CC						(4) TC
Rep.		1	2	3	4	Total		1	2	3	4	Total		1	2	3	4	Total		1	2	3	4	Total
No. of Test		15	15	15	15	60		15	15	15	15	60		15	15	15	15	60		15	15	15	15	60
Time 0						0						0						0						0
1		1			1	2		2	3	3	3	11						0		1				1
2						0						0						0			1	7	1	9
3						0						0						0						0
4			1			1						0						0						0
5						0			1	2		3						0				2		2
6						0						0				1		1		2				2
7						0						0						0					1	1
8						0		1				1			1		1	2						0
9						0				1		1						0		2				2
10						0						0		1				1				1		1
11		1		1		2			1	1	1	3						0						0
12						0						0						0			1			1
13						0		1				1						0						0
14						0					1	1						0		1			1	2
15						0		3		4		7						0						0
16						0						0			1			1				3		3
17						0						0						0						0
18						0				1		1						0		1				1
19						0			1			1						0						0
20						0				1	1	2						0						0
21						0						0						0					1	1
22						0		1				1						0		1				1
23						0						0						0				1		1
24						0						0						0						0
25						0						0						0						0
26						0						0						0		1				1
27						0				1		1						0					2	2
28						0						0						0						0
29						0						0						0						0
30						0						0						0						0
Esc.		2	1	1	1	5		8	6	14	6	34		1	2	1	1	5		9	2	14	6	31
Not Esc.		13	14	14	14	55		7	9	1	9	26		14	13	14	14	55		6	13	1	9	29
						60						60						60						60

## Sheet: Alphacypermethrin LC50 (0.0035)
Species	Anopheles epiroticus					chemical				Alpha-cypermethrin LC50					Conc.		3.5e-05		g/m2		Status		unfed
Chamber		(1) CN						(2) TN						(3) CC						(4) TC
Rep.		1	2	3	4	Total		1	2	3	4	Total		1	2	3	4	Total		1	2	3	4	Total
No. of Test		15	15	15	15	60		15	15	15	15	60		15	15	15	15	60		15	15	15	15	60
Time 0						0						0						0						0
1						0		1	2			3		1	1	1	3	6					1	1
2						0				2		2						0		2				2
3		1				1						0						0						0
4						0			1			1						0				2		2
5						0					2	2						0						0
6						0						0						0		2				2
7						0		2				2						0						0
8						0						0						0			1			1
9						0				1		1						0						0
10						0						0						0					1	1
11						0		1				1			1			1						0
12						0				2	1	3						0			1	1		2
13			1			1			1			1						0			2		1	3
14						0						0						0						0
15						0		2			1	3						0						0
16						0						0				1		1						0
17						0						0						0		2		2	1	5
18						0					1	1						0			1			1
19				1		1			1			1						0						0
20						0						0						0		1			1	2
21				1		1		1				1						0				1		1
22						0				1	1	2						0		1				1
23				1		1						0						0				1		1
24						0						0						0						0
25						0					1	1						0			1			1
26						0						0						0						0
27						0		1		1		2			1			1		1			1	2
28						0						0						0						0
29						0						0						0				1		1
30						0						0						0						0
Esc.		1	1	3	0	5		8	5	7	7	27		1	3	2	3	9		9	6	8	6	29
Not Esc.		14	14	12	15	55		7	10	8	8	33		14	12	13	12	51		6	9	7	9	31
						60						60						60						60

## Sheet: DEET 5 %
Species	Anopheles epiroticus					chemical				DEET					Conc.		0.05		g/m2		Status		unfed
Chamber		(1) CN						(2) TN						(3) CC						(4) TC
Rep.		1	2	3	4	Total		1	2	3	4	Total		1	2	3	4	Total		1	2	3	4	Total
No. of Test		15	15	15	15	60		15	15	15	15	60		15	15	15	15	60		15	15	15	15	60
Time 0						0						0						0						0
1		1				1		2	1	1	3	7		1		1		2		4	1	3	1	9
2						0			1			1						0			2	4	2	8
3						0					1	1						0				2		2
4				1		1		1		1		2				1		1		1		1		2
5						0			2			2						0			2		2	4
6			1			1						0						0						0
7						0				1		1						0						0
8						0						0						0			1	1		2
9						0						0						0						0
10						0		1	1	1		3				1		1		1			1	2
11						0					1	1						0						0
12						0						0						0				1		1
13						0					1	1					1	1					1	1
14						0			1	1		2						0						0
15						0						0						0				1		1
16						0		1			1	2						0		1				1
17						0						0						0					1	1
18						0				1		1						0						0
19			1	1	1	3		1				1						0		1				1
20				1		1						0						0						0
21						0						0		1				1						0
22						0					1	1		1				1					1	1
23						0						0						0				1		1
24						0					1	1						0						0
25						0						0						0						0
26						0						0						0						0
27						0						0						0		1				1
28						0						0						0						0
29						0						0						0						0
30						0						0						0			1	1	1	3
Esc.		1	2	3	1	7		6	6	6	9	27		3	0	3	1	7		9	7	15	10	41
Not Esc.		14	13	12	14	53		9	9	9	6	33		12	15	12	14	53		6	8	0	5	19
						60						60						60						60

## Sheet: Vetiver 5 %
Species	Anopheles epiroticus					chemical				Vetiver					Conc.		0.05		g/m2		Status		unfed
Chamber		(1) CN						(2) TN						(3) CC						(4) TC
Rep.		1	2	3	4	Total		1	2	3	4	Total		1	2	3	4	Total		1	2	3	4	Total
No. of Test		15	15	15	15	60		15	15	15	15	60		15	15	15	15	60		15	15	15	15	60
Time 0						0						0						0						0
1		1			1	2			1	1	1	3						0		3	2	1		6
2						0		1		1		2			1	1		2			2	2	2	6
3			1			1						0						0		2			1	3
4						0						0						0			1	2		3
5						0						0		1			1	2		1	1		1	3
6				1		1						0						0						0
7						0		1		1		2						0					1	1
8						0						0			1			1						0
9						0						0					1	1			1			1
10				1		1		1	1			2						0					1	1
11		1				1						0						0						0
12					1	1						0						0		1		2		3
13						0						0						0						0
14						0					1	1						0						0
15			1			1						0						0		1			1	2
16						0				1		1						0						0
17						0						0						0						0
18				1		1						0						0		1			1	2
19						0					1	1						0						0
20						0				1		1						0						0
21						0					1	1						0						0
22						0			1			1						0					1	1
23						0						0						0						0
24						0						0						0						0
25						0						0						0						0
26						0						0						0						0
27						0						0						0						0
28						0						0						0						0
29						0						0						0						0
30						0						0						0						0
Esc.		2	2	3	2	9		3	3	5	4	15		1	2	1	2	6		9	7	7	9	32
Not Esc.		13	13	12	13	51		12	12	10	11	45		14	13	14	13	54		6	8	8	6	28
						60						60						60						60

## Sheet: Citronella 5%
Species	Anopheles epiroticus					chemical				Citronella					Conc.		0.05		g/m2		Status		unfed
Chamber		(1) CN						(2) TN						(3) CC						(4) TC
Rep.		1	2	3	4	Total		1	2	3	4	Total		1	2	3	4	Total		1	2	3	4	Total
No. of Test		15	15	15	15	60		15	15	15	15	60		15	15	15	15	60		15	15	15	15	60
Time 0						0						0						0						0
1			1			1						0						0			1			1
2						0		2				2						0		2	1		1	4
3						0						0		1				1						0
4						0						0						0						0
5						0			1	1	1	3						0					1	1
6						0						0						0			2			2
7						0						0						0						0
8						0						0						0		1		1		2
9		1			1	2				2		2						0					1	1
10						0						0						0						0
11						0						0						0		1		1		2
12			1			1						0				1		1					1	1
13						0						0						0		1				1
14						0						0						0			1		1	2
15						0						0						0				1		1
16						0						0						0						0
17						0		1				1		1	1		1	3		2				2
18						0						0						0						0
19						0						0						0			1			1
20						0				2		2						0						0
21						0						0						0		1			1	2
22						0						0						0				2		2
23						0						0				1		1		1				1
24						0						0						0						0
25						0						0						0						0
26						0		1			1	2						0			1		1	2
27						0						0						0						0
28						0						0						0						0
29						0						0						0						0
30						0						0						0						0
Esc.		1	2	0	1	4		4	1	5	2	12		2	1	2	1	6		9	7	5	7	28
Not Esc.		14	13	15	14	56		11	14	10	13	48		13	14	13	14	54		6	8	10	8	32
						60						60						60						60
